# Supplementary material for: Different prognosis for stage IIB cervical cancer patients with unilateral or bilateral parametrial invasion treated with concurrent chemoradiotherapy
Source: Oncologist. 2025 Oct 16;30(11):oyaf329. doi: 10.1093/oncolo/oyaf329 (PMC12852999; doi:10.1093/oncolo/oyaf329)
Supplement: oyaf329_Supplementary_Data [file oyaf329_supplementary_data.zip]

Archive with 1 entries (1 files):
- supp.R2.docx
